# Supplementary material for: Suitability of Chinese oak silkworm eggs for the multigenerational rearing of the parasitoid Trichogramma leucaniae
Source: PLoS One. 2020 Apr 21;15(4):e0231098. doi: 10.1371/journal.pone.0231098 (PMC7173779; doi:10.1371/journal.pone.0231098)
Supplement: S1 Dataset — (XLSX) [file pone.0231098.s001.xlsx]

## Sheet: Sheet1
The data necessary to replicate the results alongside the manuscript
Table 1
Pre-emergence time (day)
F1	14.52	13.86	13.94	14.52	13.86	13.94
F2	13.61	16.2	12.96	13.53	12.69	12.68	13.83	12.9	13.61	16.2	12.96	13.53	12.69	12.68	13.83	12.9
F3	12.91	12.56	12.95	13.87	12.7	13.16	13.54	12.73	13.35	12.91	12.56	12.95	13.87	12.7	13.16	13.54	12.73	13.35
F4	13.51	12.7	12.47	13.35	13.21	12.44	13.06	13.69	13.33	12.92	14.14	12.22	13.51	12.7	12.47	13.35	13.21	12.44	13.06	13.69	13.33	12.92	14.14	12.22
F5	12.75	12.97	13.14	13.37	13.32	12.78	12.59	12.63	13	12.75	12.97	13.14	13.37	13.32	12.78	12.59	12.63	13
F6	12.96	13.12	12.85	13.04	12.72	12.79	13.27	12.96	13.12	12.85	13.04	12.72	12.79	13.27
F7	12.75	13.06	13.46	12.75	13.06	13.46
No. of emerged adult/egg
F1	27	22	16	0	0	0	27	22	16	0	0	0
F2	36	28	25	17	0	35	0	18	31	30	36	28	25	17	0	35	0	18	31	30
F3	23	41	37	30	0	43	0	25	46	40	34	23	41	37	30	0	43	0	25	46	40	34
F4	39	47	53	37	28	0	41	43	48	32	33	50	22	39	47	53	37	28	0	41	43	48	32	33	50	22
F5	40	33	28	0	46	0	19	27	44	46	35	40	33	28	0	46	0	19	27	44	46	35
F6	24	0	17	0	41	28	29	11	33	24	0	17	0	41	28	29	11	33
F7	28	0	0	0	13	31	28	0	0	0	13	31
Female progeny (%)
F1	0.667	0.682	0.563	0.667	0.682	0.563
F2	0.75	0.679	0.76	0.588	0.743	0.742	0.556	0.733	0.75	0.679	0.76	0.588	0.743	0.742	0.556	0.733
F3	0.609	0.756	0.784	0.733	0.814	0.72	0.761	0.8	0.824	0.609	0.756	0.784	0.733	0.814	0.72	0.761	0.8	0.824
F4	0.872	0.809	0.849	0.757	0.857	0.837	0.75	0.688	0.818	0.84	0.636	0.78	0.872	0.809	0.849	0.757	0.857	0.837	0.75	0.688	0.818	0.84	0.636	0.78
F5	0.85	0.788	0.786	0.848	0.684	0.815	0.864	0.804	0.829	0.85	0.788	0.786	0.848	0.684	0.815	0.864	0.804	0.829
F6	0.75	0.706	0.585	0.857	0.724	0.848	0.545	0.75	0.706	0.585	0.857	0.724	0.848	0.545
F7	0.786	0.581	0.615	0.786	0.581	0.615
No. of adults unemerged
F1	11	31	42	5	5	22	11	31	42	5	5	22
F2	8	7	11	13	28	5	27	13	9	6	8	7	11	13	28	5	27	13	9	6
F3	6	10	4	4	8	31	5	28	12	0	0	6	10	4	4	8	31	5	28	12	0	0
F4	3	0	3	1	6	0	23	9	3	4	0	2	4	3	0	3	1	6	0	23	9	3	4	0	2	4
F5	3	9	7	0	8	6	6	31	3	2	22	3	9	7	0	8	6	6	31	3	2	22
F6	19	3	20	11	26	6	15	8	12	19	3	20	11	26	6	15	8	12
F7	7	8	27	34	11	29	7	8	27	34	11	29
Figure 1
Parasitism rate
F1	0.5	0.333	0.5	0.167	0.5		Emergence rate
F2	1	0.5	0.667	0.667	0.5		F1	0.333	0.5	1	0.333	0.667
F3	0.833	0.667	0.667	1	0.5		F2	0.833	0.667	1	0.75	0.667
F4	0.833	1	0.833	0.833	0.833		F3	0.8	0.75	1	0.667	1
F5	0.667	0.833	0.833	0.5	0.833		F4	1	0.833	1	0.833	1
F6	0.667	0.667	0.333	0.833	0.5		F5	1	0.6	1	0.667	0.8
F7	0.5	0.5	0.167	0.667	0.167		F6	0.75	0.75	1	0.8	0.667
F8	0	0.167	0.167	0.167	0.167		F7	0.333	0.667	1	0.25	1
Figure 2
Number of different aged eggs of SPB parasitized by T. leucaniae reared on A. pernyi egg
0-d egg	32	41	59	53	38	36	23	21	39	65	27	31	63	33	39	45	23	11	58	55
2-d egg	48	35	27	26	22	19	36	38	16	38	48	35	27	26	22	19	36	38	16	38
4-d egg	40	35	39	18	3	15	9	14	22	20	40	35	39	18	3	15	9	14	22	20
Number of different aged eggs of SPB parasitized by T. leucaniae reared on C. cephalonica egg
0-d egg	12	18	10	6	9	34	26	38	24	15	31	39	34	26	38	24	15	31	39	18
2-d egg	31	21	37	22	18	22	18	11	28	26	33	31	21	37	22	18	22	18	11	28
4-d egg	13	6	2	28	34	11	12	28	0	0	0	13	6	2	28	34	11	12	0	13
